# Supplementary material for: The Role of Sleep in Mediating Mental Health Symptoms During the COVID-19 Pandemic in Children with and Without ADHD
Source: Children (Basel). 2026 Jan 5;13(1):82. doi: 10.3390/children13010082 (PMC12839775; doi:10.3390/children13010082)
Supplement: Supplementary file 1 [file children-13-00082-s001.zip]

Archive with 1 entries (1 files):
- Revision_Round_2_Children_Supplementary_Information.pdf
